# Supplementary material for: Identification of CT Imaging Phenotypes of Colorectal Liver Metastases from Radiomics Signatures—Towards Assessment of Interlesional Tumor Heterogeneity
Source: Cancers (Basel). 2022 Mar 24;14(7):1646. doi: 10.3390/cancers14071646 (PMC8997087; doi:10.3390/cancers14071646)
Supplement: Supplementary file 1 [file cancers-14-01646-s001.zip]

Archive with 1 entries (1 files):
- cancers-1640818-supplementary.pdf
